# Supplementary material for: An Integer Programming Formulation of the Minimum Common String Partition Problem
Source: PLoS One. 2015 Jul 2;10(7):e0130266. doi: 10.1371/journal.pone.0130266 (PMC4489654; doi:10.1371/journal.pone.0130266)
Supplement: S1 Dataset — The text file contains 10 instances in pair for Group1 dataset. (TXT) [file pone.0130266.s001.txt]

ttcccaagctcacattctcgggcgtctttactcacgttcggggaggtgcgtagtcgtttgaacctaaattaaaggtctcggcaacgagcgggacaagaatttgatcctcatcaa
cgcagtaccatgcaggacaaattccttgacagacgttgtgggactccgcgcaatgtgattgtattaaattgacctcacgattaacagctcgagcgtatccggtgcgctctatgt
tctccacctcaagtctgactagtgcataaagcactgacgatgataccgggctagtatggttgtctgcctcaccaggaggaaggagttccccgtgttattaaggccattgtcaataagcagtcaattcttccgggagc
agggtaccggaaagccttacctcgtgctacgctctacatagacccacgagcattcccttagtaattgataagatagtagagccgccgggatgctggtttcttggccgctcggtgattcgattccaatataatgagac
aatgaagaccccccctccaactaatccggatctctgatggtgggggtaatcaccgcgtaatcttatccctagatgtgatgttataccatgtggatgctgacgtagggtatccgccactctgccggaacgagttgtcagttatggaccagatttagaca
caaatccccggcggtgactccactcaccgttgtttccctgtattggtcggctgatgtgactaagtataactaacggattaagatcgtgtcatggggtccaaatacgtgcgctacctaggtaaggcctggtccagcaaatctagagtctagaatctgac
gttgatggctttacctatgcccatccgggaggtaatactactactactgtcccctaggccgtggagaaactattaaatgcgagcctataagaccggagcactttttcgcggag
aatgaaaagacctacctcccgtcgcgctgagggtatctaagtcgtgctagtgactccgtgcacatcgctatcggtagccacgtggtggatagatacgtctacaattttgcaat
aggtctacccctaaggtcgttattcgacgttgtcttgtattgcaaatagaacatcgaattcctatgggacctgcaaactagtgtggacctaaaccggccgggagcgcagtcttttccga
tacacctgcttacccaccggccgttggtcgtagcgtcaatcttggtacaaagctggaaggttctcagtatagtatacgtggcgcattacctggatccgaagtgtatagacactctaatg
aacctagaacatggaccaactcgcatgttagccattcgtcttcgtcacttcgtgcttggatactccgagcaaccggtacatgtaggctgttagagagtagataggtcgctattcg
atctttgtgttggaagaagcactcctgactcatttagcgagttgagtccagtgtattagcatagtcaagtaactgcagcgggctaccgctcatgtagagcctcccaatcgacgtc
tgaaagcaggatactgcctcgcccttggcctggtgctatggccagagaaaatcttcccaaactctggaaaaacaccgggttatcgtgccagagagctaggtttggtcttcgtactagtgcagctgcagtaagtcaactgacgtacgcctttttatactcagt
tttaagtctcgctgatctacgataatctagaaattactctaacgcgttatcatggtgctcggaggcgaatcgacttattagcaaccatggcttgtcaagtcgcgtccgccttaccgtcttctcgaaaccggacaggtcgggcagattcagacactggagagg
gaatacgggcgtggttcatgtcctgggtctaatctgcctaacaataacagggcgtttgtagagacccctcaaacctttattaaaaattcgtctggtgtcgcgctagcactccaggagttaccg
ggcgaatttgacacagcccttttgaaatgagactcaggattgtcgtccggcctccgtcaaaattttcttccgcgaatgcggataagatttagtgacaatcagctcctcactgggctgagacgt
cccaataatcctttgtgggcattggtaggagcctcaccgccgcggcacgaatatctattgcctggggaggacgacatagctttagaatgattcatacatagtataccggtccattgct
ggcgtaagctcactggatcgacactgaggagtctcttacgccaatgcccccaaattttcgcaatctagtgtcttagcagaggtgcatgggaactatccatgtcagtgtgatcgtcata
tgtggtgctcagatctggactttacgaggagaacaactggtcgctgtcctctattccgctagcgaaatatacattgtctggctaccgatgtccctagacttacaacatgtgcggacttgtaaaccccggcatgatactccctgaaaaagctggttgcaggggagtctaac
ccgcgtaatgtgtcccactgcctgggggtctctgtgggaagggcagttgtgatggagtcgaatctatatatatattgacttccaggaaacgcttccgaactacctcgggaccagccggcctaacaatcaagtcgctaaaagcagtttgtaccctttgtcataaatatgcc
