# Supplementary material for: An Integer Programming Formulation of the Minimum Common String Partition Problem
Source: PLoS One. 2015 Jul 2;10(7):e0130266. doi: 10.1371/journal.pone.0130266 (PMC4489654; doi:10.1371/journal.pone.0130266)
Supplement: S2 Dataset — The text file contains 10 instances in pair for Group2 dataset. (TXT) [file pone.0130266.s002.txt]

aagtggtatcggccagatgattaaaaacgtaatagcccgttttgacctcgcacaagtagctcgctgtttgaaaaagcctattcttctgagctcggcgaacgccaaggttatcgattttaatacatcgaatcccaaagatcgacgacggaaccctgtgtggatcaagtttagggtatcgctactcacagagctcattcatgtttcagtgcctttaaggtcgcagccgaggggtaattaccgtcgcttaagttggaccgcgcatcaatgaggtcgtccaggtcaaccagctatagtcggttttctccgtcccgagagagcccctgtaggctgcgacgac
tgacagccgaagctggtaaatactcaacagcaatgcaaagtaggcaatgcacgctgaggaactgatttacgcaatagggttcgatggtgaactggccattttatacccgtcgccgctagtctctatataggctgtcagcaatgcatagtttcgacgtaacacattgggatgacgtcattcgtgtcggggtctagggtgaggggacactgtcttgcattcgagatcgaatctgggagccatcgtctggcacgccccgcttgatctcaaggccttgacgcgtgtcttctcacttccccctacgcgattaatgtaaacaatcagcccaatttaacagtca
catgctgcactctccgaacgattttcgtattacgactcgcccgggtcgagattcagattggtccccattccgttaaaggaccggtaaatagtgtttcctagtgtccgataggcagggtaggatgaatcatctggcaccgcactgataagtgcccaaatacttatgggacccataaccgggcacaagactaaagtaccgatgatttcacaatgaaacaactgtgctgatagtcgcctgtagtcatgcgcccgaaaaattgcatggacgtgcgtccttaagctcgacgttaatcgttggacctagtctgttacaaatccatgagcgtgtaactgctgagtagtccgggcgtaccggcggtgctcaccttaggcatgct
ttcaatggcaaaaattactaatgcgcccctcaaaaagggttctggacccgatgatctgaaggaaaccacatggtgtctttccaacaacttcagggcggcaaggtggacgctgtggttctggcggttcgataatattggcgggcatccgggcggcaccccggcccctcgaccatgaatataactcacgagacctcctacataattccctcgtcggactaggtctcgccaagggattacatgccaggcagaagtctgtaatgattatatgcaattgggaacgtaactaactattgttgattagtcagcacgctgtcatcgcctcccatgcgttgcacatagttggtacagactgaggtcttgtgatttcggactctag
ataaagttacggttctagagagtctcggaccactatggaatatgtaaacggaactgatctggttacggactccacactgtttatttagatgcacataacattgttcacagcgcggttactaaagctctgctccccctggtcgcgcaccctatcacgcccgaactcggcgcgccatcgcttaggagcgctgctgcgatcaacattgcatagcgtgtgaatactcggatcggtgtggagagagcctgtgggggtttgaaagtaaggcgatttgctccgctatgcgtatcttgaccacgtacacaaaatgcttagatctataccaatgcccgatatg
gcccaacgtgtaatgaagatataattcgaacatagcgcccgaatgtagtctcggacaatcatgccttattcccaaagatttccaaggggaccattcatcctgacatcccccgttaggggtgagcatgacatctgatctggaacctcggccgacagcccaccatgacggcagtggtaagtcattggtgtgaggtttgtggttctgacgtcgtctcgtcgagctgtccaaggcgaggtattgttgccaccctatggaactcgcttccggtctaagaagacgttagaccgagtactcttacttcgaaaggatttctgcaaagatacatgcaattgtc
gtcggacacgttgtcgaactggaaagtcgttgatctgagtacaaaaccgaaaaaccagtccaactgtctcacccttggtaccgtaagctttcactactgatgataggtacgtcacggttccactggagcaagctgcggatctgttgtcctactatgcctggttcctcttattcacagctcggcacgggtgggggttgaggcaatgccccctttaaccagagttgggtacggcatctttcgtattcacaacttttggcaattcaaaactccatctgcgaaaacactggtcggctgtaggaaaggaacatggttgcgcatttgtgaattggcgtgaacgcataccaagcccaa
gaagatagtatttgcccgtgagagagttgacagtagagcgcactgactcgcattggacggttggcaaccgtgtgccgctattccaatattcggactgtactactcaaagtcagagtacaaccaatactgcaactaatgctgacgtaaacactacctattcgatcttggcagcaccagaaccacggtttattctagtaagtggcagtgctcttagaaagcgggcgttgatcatcgaataagggagcctattctccttcggtggcctccttagacgccatgtagacgagggagttttcctcgcttcgggccttcccacagtgcggatctaggtcttactcgcaattccgtgaa
ctgctgagtgaagtggacacactgtttgctggtgaactgagggtgatctttcctagtgagtgaacttccgtacggcgccgtgttgaccgtggccctcttttactgttagggtcctccgggcttgattccctgagagtaagatatttctcaacaaccacgtcctgcgtaaaaaagtcagacaatttaagatccgagaggaccaggtcttctggtcggataacgtaccttcgtactagaccgtacaactttagaatagtccagagtaccactataaatcgcttcacggtggccaaatatagttagactcagacccgttcgcgcagtaaagtggagagcgataggccccggtcatactcactatgccattgctgtattgaacacgcgcccaccgtcaggag
tgggaactacataacatgttgtgactaactgcgctcctagctatcgacctaatgcttctcctgtaccattatggtaccgatctgagggagggtaatgaaatagcgggtattacgtgcaatgccactcttctattatttatgagacacaagaccagaggcgtgagctgctggaaatatggagcgtttttaggtgtgggatggcaccccggtcgctccatgtttcccccagagacggaatatctagagtcaaaggaactggaattttcggaattacaccaagctacgcccttctagtgcccaaggtctgacttccacggtcctgctttgaagacgctccttgaccctcgggcgtaatcgtttttcggccgtagccaatgacacaaaggcaagccacggca
ccaatgacttagtgctagggtcaacatcggtttagttattcggagcccgccttttggtcatttagatctccctgggaccgacatgtccaaaaagttctcgcagctacgtggttacatgtataaagtaaccggacttagcgctcaaaccgcgcgttggcgtctatcagcattttgtatgagtccgtagatggtagataaccactaggtcacagaccgaactgaggttcggaagttcatactttatcagatcaactcgtctgagggaagtggccagccacgatcggtgatctacgctacagaggacgtgtccccctggcacaatcgatc
catgtatattgatcgttggtagcttgtatctgttgttgatgcgtgcgcataagatagaacccaagaagtcaccggcgcgcatgctttagcgtaaaactcccgtggagtagatcactaacagttcgcaacgcgagggtgtatcctagtccattctgaacttcgtccacttgtccgcaagtacatacagtccacgggaaataaggtatctggtcttttccgggataacccgatgatcgagttacttcaccgccattaccaatgtgctaaactctacaactgagcatacagccctgggatgagcaaggtgctggttccgccgactggggc
agaggaagacacagcaggagcattgggccgagtcatactcgttagcggaacgtctagttctgttgactttccgagatcgcattgatctcttcaataagatcgaacgaaagctttcaggatgtggtggatcagttgctggttcattcatttgtcgaggctaggggacctaccgttactgctgcagtcctcacagggttaatgcctaagacattgtatgtgcatgtcactataaccgacgttcatcgcgccacgagatatctaccaatcccgcacagctttgatgacacctaggccggctaccac
aggcggtgtcaggattaaaagcgataatctgagattctccctacccacggcatctaccggttaggcgctttctagattgtctagaggactacgcgcgcgtgctaagtatcataaggagagacgccaatgctgtttcataccgcatcacccgttgcgtaaaagataccgaaggccgctgtgtttgcgttaagagggacacgatcgtgttcacataactcatgccactttgtgagcatttcgagagtcgtaacctctatgacatcacgcttgacgacaccagttacgaggatttttcggtctcgc
ggctcaaggcttcgtccttcccacattccatacccttgggttcacatgcaacgatgatgggaacgagataggcacgtgggatgagattaagggattatagtggaccatgtatgcctttgcgaggctgacaggggaagttacccagcaaagcacgtagagccattacttagcgggccagcgcatgtaccatagtcaatcgagtttcctgacccgtcatgcttgccaccatattttactgcctatgtctgaggaaggagcgacgcatcgaacttccagtcttgaagactctagatacgaacttaccagatgttgtgccccggaggatcagtctgggcataattacccattcttttctact
ccgcagttgtgttaccccttgaaaaatctctctttgcttccatcggctccacagtacgcaagccagcggttgccgcagggtatgtattgtacacgtgatgagtcggtacttgagctataggggtgtcacaaatagatgatgcccaggcggtgtgggatgcatatgattcgctaaggttaacccacttcaggcaatgataaacactcattttagttccgggaaagtcgatgacgacccaaaccgtaagccacgaatgggtcagaccccgcgcctactccttgtagcaacagcaatcgccaatgttattagtccgattgtggtccatccgcgaggtgtatccgagtttttcataagcgaa
ccagacgcaagctatcttcctggtgctatctataaaatcaccggctagtggaatcaagcgccactgccgtagctctgagagatattacatgtagtcgcggaaccggaaccgcttatcacgctcagaaattcatcggatcacagcgatacggacagacttgtttgtcaggaagacgtagttggtacattaccccctccagctcaaagtggtgagaccgtatatgacgtaatctaaatcattgtggactcttggcatcccacgtttcggcacctgtgcggtgctcgctcaggattcatgtagggtcttcacgccacgacctggttagttagcgcgatgcgtagtttaacggttgaaagagca
tgcacggcgtattttcataaaaatgggcaccatccgttatgcaccaccgatctttacggtatccatcgcaataggagggtccagcctcgctagaggcccaattagccccgtgagaggaccgatcccgccaattcagccggttgcttttgtccgattgttaggatgcatgccgacggttttcttgcgcacttagctgggcatcaattgtgacagatatcgggatcgtttaactgacaccagcgtgaaccgcaggactaaagtgctgacaatatatggaatagaatcgcccgtcacggcccctgatatacctagtgagataggccctgattaaggcgttgaacaaattggaatgttccgtat
catgctatttaatctcgtgaaccaatagatcaatacttcatgggcgttagaagtactggtaattggggcttccaaccgcgtcggcggcggccagggcccggttctatttcgctcaactaaagctatacttcgcggtcaggtctcgcgaccccatctaagacgatcaataccttatggacagcatcaaacagttggtctcttgtcaatagggcatcacgcatcaccggagctagcgatgaagtagacgcgatttacgtcttggagactatcttggaggggacgaacagagcttctttcgaagctttc
aagtagatgggttcctccgccagagtacacagtcgccaatgtagcatcgtcaggcccctagaggtttccaatcgaacggccttaaacgattacatctggttcccacctgcaaatacaccgtacgcgttatttttcgacggtaggagagtcgcccttttgacagtgtaacgtgcttaacaagggagaatcctttcttctgtgagacagccctgcaattcgtagagtcggcaagaatggtgcgggtcctatctatggtcagtggacattacgcgacttcttctcatgaataatctggaccagcaggag
