# Supplementary material for: An Integer Programming Formulation of the Minimum Common String Partition Problem
Source: PLoS One. 2015 Jul 2;10(7):e0130266. doi: 10.1371/journal.pone.0130266 (PMC4489654; doi:10.1371/journal.pone.0130266)
Supplement: S3 Dataset — The text file contains 10 instances in pair for Group3 dataset. (TXT) [file pone.0130266.s003.txt]

ctgacgaaccgtatcgagatccgcggacatcacccttcacctcgcgggacataggcggatgatgtagtaattgtcaaagtccacattgtaagcctgtgagagttaagtcccccgacacaagtgtgtcgtgcccggtctgggtcagcattagatcaacctcgagacaccatgtaaaggggggtccattcgagcctgcaaaaactaagttctgataaaccgtgttctgcactccgtgtgagtgcttgttgtgcccccgaacaatttgaacgatgagtgaaggtgggttatattgcatgttcgtcgagctagcagttctgggtacataattcatgaccccacccgtcgatgagcatccatcaggccggcgtggtcgtactacttacgctgcaaagcgtaggttgagcgtcctgtacagtaccctcgcgaactataaaagagtcattaccacacatggccaagaaaagattacttgtaccttgtggctctgagctgatccgtccgagtatagtagattgtttgtaagatccatctcgcatccacctggcagtttggtaacgctcttaaggtaactcgacac
aatggcttaagccggttaagtgactagttcattccgcaggcatcctagacctggagttctgtgccgggggtaaagcaggcaccgtttgctatgaccacggtctcgctagtcggtgccattcatagaacgccgcggagctggctagcaggcatgttcatacatccttaaatgtaattagcgttgtgaagagtttataaaaaccttagttcaatgagtaagaacagaccgaaaaatgcctccatgatctgattctctgactgtgctgaacgtggatcattcctggtcgttcttgcttagagcggacacattttgacgcacttagctaacgctctacttggtacttgcgaaggacctacctttagccgatcccagcccagtgtggaatgctaacgcatcctggagattacacgtgaagagtggcaagcagtaacggggcgctcccaatcgtgtacggtgagaacggcgctcagcaagtgtgttcagagactactatcccaaatggtctcagccccccggattactggactcccatgctattaataggcgcaccctgcattacagcagtctgtagattcac
ccgttgtgtattggggggataactcggagtgccgttatgcactggacccaaggacctgtttcgtctcgcgaaaggaagatacgtagcaatacaaccggtgcgcgctcccgccgtacaatagcatcaagagtaactatcatcatgacgtctcagactcttcctacgcgggttaatgtacgttgatccattaccaatgtatgttctatgtctaagagaggacgtgttattgcgacatccctacgcttgcgctgtcatatccaggcgactcagaatactgcatggatccacaacctaaatgcagagggcgtcttgcatagatgccttggccttaagcggatagcgattattggcgttatcgcccgcccataacttggcgtcattacaggaaaaccgaagatgcgttgttggagacagctttaccaacctccgcttgcagggcgcttgacacggactaaggcggtcactaccctcgagacaaatgtcatcaagcttagccgtagcggcgcataagtgtagcctctatttttcaatgcgttggagattggctacaagctaa
ggctagcccagtagcggtttatctgtctcaccccgcccacgcagtcaactggccgttaaacgtgtcgatgtacggcctccgctcctgttatccgacacaccatgaggccgattccgagtggtgtcaacgtatgaaacgcaattaaaacctccggccagagtatattgggttcttatcaaggtgattgttatagtcactcccactcatctaggtattagtgtaaaagagtggccaagggaccgtctccataaacggcatgtacagtatttaaactttcacctatcgacgggtcagcgacctctgcccggtacgctgcctagaacgaaaatggaactacgatgttgaaaggaacggaaaaggtccgaggagcagaagagggtaatcctgattagcgatgataatatcgcctttgcgatcgttgcgcgtggtcgaacctttcgaacacctagtgctggatcgtatgaagccgtaggatctgccagccgcccactactgtatattatcgaaaggtgtaacctgtttgctggaattgctcgccatgtgcgatcagcctttt
tatcgctgtctctgagtagacgtataacagcatcgctaaccggaagatatagtcactcccgtagttcccccctagcggtcatgacagttttttggagtgcccgtatcctttgtcatctttgagattaatcgggctaaccaatcgtccagagcatttcgacggaaccttccgacaatagctcagggtacggtcatggccttctccacgcgagcggagagcattgttccggcaaatgaacaccgtgagtctgaagcagggatactgttcggatcgattcgtctccgtttctgttgaagtagctcctgttgggtaggaggggctagagcacatcctgagcttgtcactggctctagtgctttctgcggattgacatagtaaactgattatcggaacttggtaatctggctccatcgattcacaagggtacgaccagagtttcaagctttttgtccaccgaaagcctgaacggcttccgagcacagggcccttgctcaacataaaagcgcacaaggccaagggtaagaaaattactccaccggctacatcctcgaaacgacactgagaacgttgttctttattacggaaggggcagtacagaa
cgttgaatagccctgcctagctccgcctcgactggcacctacacaattcggcgtctgagtgggactttcttagtgcgctttctggcgtaaacgcttccgagggcttgctagatgtaaggtgtgattataacgatgttagttctacttgtgattacctcagcccgtattacagggagaagtcttgccacctgtaggtccagcattgcataatgctgagggtggcagtaaagccccttcggagtggaccgtttgggcctaacagtatgacccgctttctatcactaacgagcgacacttaatggagcagtacgacgagggttgcatcaaacagcaagggctttctcgagctcggaatgacgaatacgtgcttacagattcttctatatctagattcgattgcttaacagtatactccccgatagcccaggcttacaactaaggttgatatacataggaatgtcgccactaggacaacttaaagacccgagtggttcatataccgctacaaaggcgtatcgtggattagccacggaaaccgcgctacagccgcaacaaccattggctgggtggtcccgttggttattagcaacaatccgccg
gaggtgccagggccacgctcgggcgctacgtctctcgcgactacgtgatggaaagtaaatagaaggaagcaaatcgacatccgagacttcccatcctgttgaatcacgatattttcacgggcccaccagtataaataattggtctcggtcttagtctacctctgtctacttagctgctaatgaaacatctgtggccctggacacgtgtccatatggtcgggcagtgaagcaagcccttacgagctgtgcgaagagacctctggtctgtgccccgctgtcactccacctagtgactttctggtgcggtgtatgttaatatggtagtaccttgaaggtggcaccctgaccgtcgaactatcctaccatttcactgcatgagtcaaaggatatgattagccgatagctaaatatcatggacgggcaatcttcgaggacaaaatgtgactaagctgggactatcgatttaggtaggtctacgctgtcctaacaactaaaatgagcaggttccagtctcactgaaacttatatcttgagactgagtaacttcgggcaccggaccgccgtgcaatagcggtgtgccctcgaccg
ttggtcacgcgagagatgcaaaaaatcgcagccagccaccagagcgatggagactaacgataaaatagttatgagaggcacctttcgttagctgcagtgatagtgcctttggccatcacaccgaaggtaggtccgcaaacggctattttctctctagtccccgcgggatcgcggttcggagtgccgcaccttgtctgtaattgctagtggttttgcattacggagtgcctctaatcgttaaagacgacgtactgtgggaagcgcctgtctaagatcttctgacggtataaaaagccgagatgactcatcccagtatgtacccatacttcccgcctacgtacagaacaattggactacgtccatccagttacccacctttaacgcctggtctgcagattatacgcacagaggattggaccctaagagttgagcagagagacgaatccctaggttttaaattgtatctctaacctagcgaactagggactcctgggaaatttattcgtttttgagggcttgcctgtcaagactaccggtcgcgtttcgcgtatgtatgtgcgcataaaggcccgcgcaggcgccagcact
tagttatgtcgagagtcggtcgttccggccacataaacacgcgccagtttgtgatgcctttctacccgtccctatggaggatggatctttttgatatccgtatcaactgtgtaggcgccgcgcagtctctgagggacctatccccggggacgagagaggccgctttataaaaggtgcgagcagacggcgtacagccttacaggtcacatgaaatcggtataagtccgtgcgccgctatcacgacccatacgtcggtcaaatactcgcgtggtgagtgaagaacgcgatttggcttactggttgaccttacagccatcacttgctgccgggataacttcgtaagttgtctctttagagctcggtcatgaataatagtatacctccaagacgtttttggcatatttgaccattgaagagttatgtgcaggaactactcgaacctaacgtgaaaacgtcggcgtaccgtctctccgtgggactcataacaatcaccgaaccaaaagacgatgcacacgagttctgcaagacctcatttctttcaggagta
cttgtcgcgatggcatgggaaggaaactacattttggaactaaattgaatgtatatcgtccagaagagttgtcttcttagtcgtgttgtacaggctcggtcggagtcttaatcgtaactgacgcaagacgcgacaaaggttacatcaatgggccacattccttctggggtcggattcgtacagagccattcgtattcgggcgtttcattgcgtcggatcatacaggtgcctaccaagatggtgacgtactgcatccgtcgtttaacctggatcctcggtcccgggtgccatgctaaggaagctccgtagctgaggagctgtcctcacacaatgcagtaggaggcctagaagttagctccacaaagaaatttactccctaatacgacaggcgtgcacccatctttcctacggctcttattttacagtgccacgcaccaacccagagtgacagacaggatagatctcgagtagttcgccctttcctgatccagtgaccataaatcggcttagtagagtcatgtaggaccgatcagtccgccaatgcatg
ggcgggagctacggatgcttagtcgtacgcgtcaatctccaaagaacgcgtccccgctggcagtttaccacctaaggaaaacgggttcccattccacgggttacgtaatcactcaatgaatttataagcgttatgtccacatagagcgtaagcgcctggttgatcctgaccggtccgttgttctcccggtaactgtaactatattcacgatcaggagaatttggcgaacgataagcccttatcgggagtactgggctacccgcctgtggagctgaataaatctaaaggtcagtcctccatcccacgaggaaggcactatgccagatagaccatgatggtagcgtgattgtgtctggcccaccgtaggttatgcctgagaacggctaactgcacgtcgtagggtgtagaccttcccttattccgaattataattgtagtccatccacatgctacatttaatgatcatgccgtgttcctttgtgcgattacggcaggtaacggaacaggataacgcgac
ttccaactagcgccgcgccactcgaagcgaacacgacaagtaattactaaactaaaataaactctacctcccccctgccaatgtttagccttgttttggggggaggattcgaacccatcgcggcttggcttaagtcggcaggcgcaagccgcatcaagctcatatttggcgcgcaaaccatggcactcctgcgaattaagatctgttgagagaaggtaacgttaagagtaagactatttggaggtagttcaaaatccttcaacatcggcaagtggggggtggggctcttgtccgtactgttcggaaagaatagctcgtacgtcccttcctaaacgcagaagagcccgaatgtcgtgtggacccaatattacacgtgctgggaaagatattgcacatgatgtatttcgggtgtcattgtaccgttgccgaatctgcggcctcattgggcgtatttccgcataatgtgcgtttgcctccttaaccggcgcttaaaaatggcctcagagttctctcccag
agtatacgttgatctcgtcagcatatttgcaagttgtatcatcctatacgcgacttagtgggttcgcctggatacgagctcgcagcggatagatatatcacgacaatgcgcacgatgcgttacgagaaaagctggatgtcacactcaattcgctgtcgcagctggtataggggataccagtactaatgttaagtaagcagtccatagatagggttactcggtttacggcactcatattctttccttctgagaagtaccgacacggacgacgactttgtgcaaggttcattgcacacgacactctgatcgccaggtaggcgattccgtcgcgatcacatccgttcgtcgcgccattaacacagactgttcggtgaggtccgcgaatagtatataacgctaggtttgatctcgcgtaatcccatactagcgtcggacaaaccgtcctgtgctcgctcacttatcactcggcgaatggtcaagacatgcccactggggaaagagcctagatatcagtgcctcgtatgggatcctacgg
tcttctaagcgctattctccgaagtatctcggagtttgactacatagcgatgaccgacgtccctccggttctagtgcaaattgcacgttgtcaatagtgtagttggagacacatctagggtaaattaaaggtcatcgtcggaatctagacggcacacgtccaacctgggctgcaacccaagatactaaaccgacaactcattataaagctcgctgcccgaggagggcagcgtggttaggatcgtattgaatatcagccgcccggttctctacttagtcactgctggacgatcgctacaaagtgccgcctctatctctggggtggagagcaggaagtagaccttggtcccgcgccgcagaagtgtttaacgcacttaactacgattatctgtaaggcagcatttagcggtttcgttattcaggacagggactatcatgcgttttatctagcatgctacggttaacccgcatcctttgggagccgcacgagtattaatcgatatcatttatgaggtggtcacgcacgcacccagagc
ccggtggttacagccactcttagccgggataaataagtgcaaaatgcttagactctaaagtagcttcattcgaatttccatatggtacagcactttcttggaatcctctaattagtgactgggatcggcactcattgtggcgcggctccgtagcatacattcatatcaccgtacaaacaggctccccactggataccggtcatgacggttacgtacactttgaggaaccacacgtactatgcaggggaattttacggagcattcgcaatagttccgtagcgtccacacctatactcggttagagtccatgtgcaatcttacccacgggcggatggggcactgatcctcgactcggagctcgttaacggtccgtctatggtagtcttaatcggaaaagatgctagcgacctcggaactgttcgcgatggtagggcggttagattacgctaccggctcagaaccagagggggcagttggttcgtgcccaaagtgcatttacgtgaaatcaacgcgcaaacaccgttatacatctcagtttggtc
gtaaatatactcccttagagagccgttaagttcaccaccagccaggtcgtttctattcgggtgcttttgactcagagtcgtcagcgttcgcttgaagaagttttggctacatacggccatttataactgtgaaagtaatacgcacattgaatgtagacctggctaaggtgctaggcgagccgtgctaacttcgcactccatgctaggcccgttacttacagaattctatagtgagtagcacgaagggtacttgaccaaagagggctgagatccgttgacacgagtgagctctaccatctcggtcggatgtaagaatgcccgacatcttgcgcccatggcaagaaaccgcgtctggccttcgagcgcgcagcgcgaattgtaaagaacttgagcctctgaaacttatcggacttatcgcgatagaataagagtaggtccatggcgtaattcgccacacccgacgcacctctgccactggtcgtgctgcacgacgatgaaagtttgtatgtttgcttgaacgtctcttaggtatcctcccacga
tcatcgttaccaagagatacgtcggttcacctataatctaaattaaggcccgcaaggataacatctggtttaatctgcgctgtattctagtgcgtgagattttatgactgcaatatttgcggaatgtgaatgagcttcggcgaatttagtgcgattaatatatcgacagggctcgaggacaaactccccggacaagagggtgcagatacctggacgttaacaaccatctataaatcctgacggtgggccagccatccacttccgggcggggagaacgtcgatccgaccatgcccctttggcagatgacagctaagttgccgcccaatttgtcggactgatattaaatccacattgctgtagctatacagacgttaggcgagtcgtacaacttccgtccggtacatcgctggagccaaggcacgtaatcttcgcgctgtttacgcttcccacgctgggtggagaatccatctgttagatagtaacgtaaatgggcgggacccgcaatgcctgcctccttcccaaatgcatgtaggcggtgtcttatgtcgccaactgttc
gactgattgtgcggcggcagcggacggagcaggtcaatatgccccaaacggtgagacctccatcctgcacggtgtgcgggcgttcaatatctctctgactcttaaaaacagttgccgtgcctcgtgccgcataaatggttctcaccctgctggatggtctgcggactctgcgtttagtggccgtgccgcgctgggtcagtgacgcatcctaagtgtgtggtctggcgactcatcaggttactgcagaagaattgttgcatgaaaatgttagggagcaacacggcagagatagtgttggcagataggaactaagctcatctaacgtacctttcaatgctcaacacggtgacgacataaatccgcaactactcatttgaaccaatatcctggttcaatacacctgggcacgagctacgagcatggggatgatggcctcctcagagtgattaagaatctccgttattgcgatcgacttgcttacactcgtgaatcttaactctgagatctatggatctttaacaaatccaccctacaattcatcggaattcagcaacttgtc
gttctgccccgcctagacaagtggcccgatcaccgggctttatcaagttattacacatcgttgtagacgcccccgtgatgtccgtgcagcagagatagccttcaacagtttgtgagtacgtctcggttccatggcttgaagtctggtcaggttagtcgactccgtatctcacatgcgtgaatcacaaaggaaggacttaatacctggggactaagtattttcagccgggcgcagaccagaactcatggtattaatctgcgatgcctatgcgagatcgtcctaaacgctatccaggttagcatgttaaggtagtgtggtcataggctaaggatgaagaataaatctattttagggcatcatgcctgagttccccctgtggactgccggacgctatatgtctaactgaaaacaagatctttccaaacggatctaactgtgtactacgggggttccaccccaatgccctagagatgcggtccctattgtacaggtaccgttgaacctcccgcacggaaagctccagggtttccgaaacttaaggcg
ttgatataactttgtcctggatgcatcctcgacattcgcgagggcagttccaagctttattggcaaaataaattgttggatcgtcaccattgcctccttctccctaatggtccctccctcaggcgtattcttggcagaggcgttttcaactgcccagcacgagcagaggccgaattccttagtaacttttgtatttatgagaatgggtacatgatgttgcaatcggaagtgcccacactgaccaagcggggaatagacggtagcatgactgcccgatgggtaggtgtattggtgaacagggggtttgctttttcaaaggctcgctaactaggagggcccctgggagtaccaactagggccctaggttgctctatgtatagctagacattgcggaacgcgtggacctaaaagctcactagctccacatcgaggaatcttctcggcggccgacacgcccatgaaagtggtcatccccccatgcatatatgactatggcaaatacgtagcaccgctagaacataccatccgtgtgaatataaacct
