# Supplementary material for: An Integer Programming Formulation of the Minimum Common String Partition Problem
Source: PLoS One. 2015 Jul 2;10(7):e0130266. doi: 10.1371/journal.pone.0130266 (PMC4489654; doi:10.1371/journal.pone.0130266)
Supplement: S4 Dataset — The compressed folder contains 300 files each containing an instance of lengths from 100 to 1000 separating by alphabet size. (TGZ) [file pone.0130266.s004.tgz]

Archive with 300 entries (300 files):
- n_1000_sigma_12_linear.1
- n_1000_sigma_12_linear.10
- n_1000_sigma_12_linear.2
- n_1000_sigma_12_linear.3
- n_1000_sigma_12_linear.4
- n_1000_sigma_12_linear.5
- n_1000_sigma_12_linear.6
- n_1000_sigma_12_linear.7
- n_1000_sigma_12_linear.8
- n_1000_sigma_12_linear.9
- n_1000_sigma_20_linear.1
- n_1000_sigma_20_linear.10
- n_1000_sigma_20_linear.2
- n_1000_sigma_20_linear.3
- n_1000_sigma_20_linear.4
- n_1000_sigma_20_linear.5
- n_1000_sigma_20_linear.6
- n_1000_sigma_20_linear.7
- n_1000_sigma_20_linear.8
- n_1000_sigma_20_linear.9
- n_1000_sigma_4_linear.1
- n_1000_sigma_4_linear.10
- n_1000_sigma_4_linear.2
- n_1000_sigma_4_linear.3
- n_1000_sigma_4_linear.4
- n_1000_sigma_4_linear.5
- n_1000_sigma_4_linear.6
- n_1000_sigma_4_linear.7
- n_1000_sigma_4_linear.8
- n_1000_sigma_4_linear.9
- n_100_sigma_12_linear.1
- n_100_sigma_12_linear.10
- n_100_sigma_12_linear.2
- n_100_sigma_12_linear.3
- n_100_sigma_12_linear.4
- n_100_sigma_12_linear.5
- n_100_sigma_12_linear.6
- n_100_sigma_12_linear.7
- n_100_sigma_12_linear.8
- n_100_sigma_12_linear.9
- n_100_sigma_20_linear.1
- n_100_sigma_20_linear.10
- n_100_sigma_20_linear.2
- n_100_sigma_20_linear.3
- n_100_sigma_20_linear.4
- n_100_sigma_20_linear.5
- n_100_sigma_20_linear.6
- n_100_sigma_20_linear.7
- n_100_sigma_20_linear.8
- n_100_sigma_20_linear.9
- n_100_sigma_4_linear.1
- n_100_sigma_4_linear.10
- n_100_sigma_4_linear.2
- n_100_sigma_4_linear.3
- n_100_sigma_4_linear.4
- n_100_sigma_4_linear.5
- n_100_sigma_4_linear.6
- n_100_sigma_4_linear.7
- n_100_sigma_4_linear.8
- n_100_sigma_4_linear.9
- n_200_sigma_12_linear.1
- n_200_sigma_12_linear.10
- n_200_sigma_12_linear.2
- n_200_sigma_12_linear.3
- n_200_sigma_12_linear.4
- n_200_sigma_12_linear.5
- n_200_sigma_12_linear.6
- n_200_sigma_12_linear.7
- n_200_sigma_12_linear.8
- n_200_sigma_12_linear.9
- n_200_sigma_20_linear.1
- n_200_sigma_20_linear.10
- n_200_sigma_20_linear.2
- n_200_sigma_20_linear.3
- n_200_sigma_20_linear.4
- n_200_sigma_20_linear.5
- n_200_sigma_20_linear.6
- n_200_sigma_20_linear.7
- n_200_sigma_20_linear.8
- n_200_sigma_20_linear.9
- n_200_sigma_4_linear.1
- n_200_sigma_4_linear.10
- n_200_sigma_4_linear.2
- n_200_sigma_4_linear.3
- n_200_sigma_4_linear.4
- n_200_sigma_4_linear.5
- n_200_sigma_4_linear.6
- n_200_sigma_4_linear.7
- n_200_sigma_4_linear.8
- n_200_sigma_4_linear.9
- n_300_sigma_12_linear.1
- n_300_sigma_12_linear.10
- n_300_sigma_12_linear.2
- n_300_sigma_12_linear.3
- n_300_sigma_12_linear.4
- n_300_sigma_12_linear.5
- n_300_sigma_12_linear.6
- n_300_sigma_12_linear.7
- n_300_sigma_12_linear.8
- n_300_sigma_12_linear.9
- n_300_sigma_20_linear.1
- n_300_sigma_20_linear.10
- n_300_sigma_20_linear.2
- n_300_sigma_20_linear.3
- n_300_sigma_20_linear.4
- n_300_sigma_20_linear.5
- n_300_sigma_20_linear.6
- n_300_sigma_20_linear.7
- n_300_sigma_20_linear.8
- n_300_sigma_20_linear.9
- n_300_sigma_4_linear.1
- n_300_sigma_4_linear.10
- n_300_sigma_4_linear.2
- n_300_sigma_4_linear.3
- n_300_sigma_4_linear.4
- n_300_sigma_4_linear.5
- n_300_sigma_4_linear.6
- n_300_sigma_4_linear.7
- n_300_sigma_4_linear.8
- n_300_sigma_4_linear.9
- n_400_sigma_12_linear.1
- n_400_sigma_12_linear.10
- n_400_sigma_12_linear.2
- n_400_sigma_12_linear.3
- n_400_sigma_12_linear.4
- n_400_sigma_12_linear.5
- n_400_sigma_12_linear.6
- n_400_sigma_12_linear.7
- n_400_sigma_12_linear.8
- n_400_sigma_12_linear.9
- n_400_sigma_20_linear.1
- n_400_sigma_20_linear.10
- n_400_sigma_20_linear.2
- n_400_sigma_20_linear.3
- n_400_sigma_20_linear.4
- n_400_sigma_20_linear.5
- n_400_sigma_20_linear.6
- n_400_sigma_20_linear.7
- n_400_sigma_20_linear.8
- n_400_sigma_20_linear.9
- n_400_sigma_4_linear.1
- n_400_sigma_4_linear.10
- n_400_sigma_4_linear.2
- n_400_sigma_4_linear.3
- n_400_sigma_4_linear.4
- n_400_sigma_4_linear.5
- n_400_sigma_4_linear.6
- n_400_sigma_4_linear.7
- n_400_sigma_4_linear.8
- n_400_sigma_4_linear.9
- n_500_sigma_12_linear.1
- n_500_sigma_12_linear.10
- n_500_sigma_12_linear.2
- n_500_sigma_12_linear.3
- n_500_sigma_12_linear.4
- n_500_sigma_12_linear.5
- n_500_sigma_12_linear.6
- n_500_sigma_12_linear.7
- n_500_sigma_12_linear.8
- n_500_sigma_12_linear.9
- n_500_sigma_20_linear.1
- n_500_sigma_20_linear.10
- n_500_sigma_20_linear.2
- n_500_sigma_20_linear.3
- n_500_sigma_20_linear.4
- n_500_sigma_20_linear.5
- n_500_sigma_20_linear.6
- n_500_sigma_20_linear.7
- n_500_sigma_20_linear.8
- n_500_sigma_20_linear.9
- n_500_sigma_4_linear.1
- n_500_sigma_4_linear.10
- n_500_sigma_4_linear.2
- n_500_sigma_4_linear.3
- n_500_sigma_4_linear.4
- n_500_sigma_4_linear.5
- n_500_sigma_4_linear.6
- n_500_sigma_4_linear.7
- n_500_sigma_4_linear.8
- n_500_sigma_4_linear.9
- n_600_sigma_12_linear.1
- n_600_sigma_12_linear.10
- n_600_sigma_12_linear.2
- n_600_sigma_12_linear.3
- n_600_sigma_12_linear.4
- n_600_sigma_12_linear.5
- n_600_sigma_12_linear.6
- n_600_sigma_12_linear.7
- n_600_sigma_12_linear.8
- n_600_sigma_12_linear.9
- n_600_sigma_20_linear.1
- n_600_sigma_20_linear.10
- n_600_sigma_20_linear.2
- n_600_sigma_20_linear.3
- n_600_sigma_20_linear.4
- n_600_sigma_20_linear.5
- n_600_sigma_20_linear.6
- n_600_sigma_20_linear.7
- n_600_sigma_20_linear.8
- n_600_sigma_20_linear.9
- n_600_sigma_4_linear.1
- n_600_sigma_4_linear.10
- n_600_sigma_4_linear.2
- n_600_sigma_4_linear.3
- n_600_sigma_4_linear.4
- n_600_sigma_4_linear.5
- n_600_sigma_4_linear.6
- n_600_sigma_4_linear.7
- n_600_sigma_4_linear.8
- n_600_sigma_4_linear.9
- n_700_sigma_12_linear.1
- n_700_sigma_12_linear.10
- n_700_sigma_12_linear.2
- n_700_sigma_12_linear.3
- n_700_sigma_12_linear.4
- n_700_sigma_12_linear.5
- n_700_sigma_12_linear.6
- n_700_sigma_12_linear.7
- n_700_sigma_12_linear.8
- n_700_sigma_12_linear.9
- n_700_sigma_20_linear.1
- n_700_sigma_20_linear.10
- n_700_sigma_20_linear.2
- n_700_sigma_20_linear.3
- n_700_sigma_20_linear.4
- n_700_sigma_20_linear.5
- n_700_sigma_20_linear.6
- n_700_sigma_20_linear.7
- n_700_sigma_20_linear.8
- n_700_sigma_20_linear.9
- n_700_sigma_4_linear.1
- n_700_sigma_4_linear.10
- n_700_sigma_4_linear.2
- n_700_sigma_4_linear.3
- n_700_sigma_4_linear.4
- n_700_sigma_4_linear.5
- n_700_sigma_4_linear.6
- n_700_sigma_4_linear.7
- n_700_sigma_4_linear.8
- n_700_sigma_4_linear.9
- n_800_sigma_12_linear.1
- n_800_sigma_12_linear.10
- n_800_sigma_12_linear.2
- n_800_sigma_12_linear.3
- n_800_sigma_12_linear.4
- n_800_sigma_12_linear.5
- n_800_sigma_12_linear.6
- n_800_sigma_12_linear.7
- n_800_sigma_12_linear.8
- n_800_sigma_12_linear.9
- n_800_sigma_20_linear.1
- n_800_sigma_20_linear.10
- n_800_sigma_20_linear.2
- n_800_sigma_20_linear.3
- n_800_sigma_20_linear.4
- n_800_sigma_20_linear.5
- n_800_sigma_20_linear.6
- n_800_sigma_20_linear.7
- n_800_sigma_20_linear.8
- n_800_sigma_20_linear.9
- n_800_sigma_4_linear.1
- n_800_sigma_4_linear.10
- n_800_sigma_4_linear.2
- n_800_sigma_4_linear.3
- n_800_sigma_4_linear.4
- n_800_sigma_4_linear.5
- n_800_sigma_4_linear.6
- n_800_sigma_4_linear.7
- n_800_sigma_4_linear.8
- n_800_sigma_4_linear.9
- n_900_sigma_12_linear.1
- n_900_sigma_12_linear.10
- n_900_sigma_12_linear.2
- n_900_sigma_12_linear.3
- n_900_sigma_12_linear.4
- n_900_sigma_12_linear.5
- n_900_sigma_12_linear.6
- n_900_sigma_12_linear.7
- n_900_sigma_12_linear.8
- n_900_sigma_12_linear.9
- n_900_sigma_20_linear.1
- n_900_sigma_20_linear.10
- n_900_sigma_20_linear.2
- n_900_sigma_20_linear.3
- n_900_sigma_20_linear.4
- n_900_sigma_20_linear.5
- n_900_sigma_20_linear.6
- n_900_sigma_20_linear.7
- n_900_sigma_20_linear.8
- n_900_sigma_20_linear.9
- n_900_sigma_4_linear.1
- n_900_sigma_4_linear.10
- n_900_sigma_4_linear.2
- n_900_sigma_4_linear.3
- n_900_sigma_4_linear.4
- n_900_sigma_4_linear.5
- n_900_sigma_4_linear.6
- n_900_sigma_4_linear.7
- n_900_sigma_4_linear.8
- n_900_sigma_4_linear.9
