# Supplementary material for: An Integer Programming Formulation of the Minimum Common String Partition Problem
Source: PLoS One. 2015 Jul 2;10(7):e0130266. doi: 10.1371/journal.pone.0130266 (PMC4489654; doi:10.1371/journal.pone.0130266)
Supplement: S4 Dataset — The compressed folder contains 300 files each containing an instance of lengths from 100 to 1000 separating by alphabet size. (TGZ) [file pone.0130266.s004.tgz › n_600_sigma_12_linear.10]

EEEJDGACFGECEHJFGGAJHEACKEJDEEGHHKDJHAGGCFHALFLLALHFIGLGCALGFEDHAJLJECJFGJDGGDCCECCGILEJCLBKEACLIKADEJKIHJKEFDLALCKICKAAHLIKCGCIJICHKDLKIJAIDGKFKJECCBBHLEHJKBAJCFAEGIKIEDDFGFGGHFDEDLFAADLGBGLBJFGLJLBEIJLLFEJBHDDCJKBCBJDECKGFEEAKFIIGLHFBCCKKBDCGJIIAECDCADKCHIALFCLBJGFJDCIHKEIEIEBAIDFGGAEEEEAAKBGEFIDJFLAHEKCLJHHJAJLCEBKEJKDHFGALCFCIFALCJAJIBHFKJADBLHCHKGHBFJGHLFCCKLBFGAEHDADGBCACGCJFEGEJBEEABLBAGHCDKFAJFDIEEBDLAJCDKKAIIKHEHEBGHJDLILGGIHHBKCLIFCBLHGGFJJGGFAADDIADBLHFBGGAAJGCKKLJCJGBKCGIJLDILIABBHEFHCBFJGIIFCCJLHLKCKIIDIGBFEHBDJGLBEBCKIJKIIHKLFEICALEHKFACGEFBKHHEHAIAFJADIIKFBAJEDHLCHCFLAIGCGDIIIFL
DHKJAGIGCIHBCDLFEKKFCEAICGBKKLIEIBJEKJDCDILHGIECLHBDICLCCDFDDDFKCFIBKGBCCECEJDLEEDJEBBEDDBAAEKBALDIBKDGAIBKHCEDECEKEADECKAJHJFGCAGEAFFBJEHCJAKAEHAKDDFKHALFILAIDFLGHFKLAJHJGGAACFIDDJIJKFDIEEJIAILLDIBHKCFCADGDLJJEFGFFGJHJHBAEIBBGLCJCAEKBICGGHAGJJLJKJIDLLCBGDAHEJLEECLBGJCCHIIEFKHJALGFCAELBCAGDFKGGKFABAGCHLJJGCHDAIBEIGIEHJKFJHEAJGHIAFIDCCFKELLDLCEAHHLLGJJKKHAGEFLLJDGDCFJHGHJBECKLGAKBKHIHAFGJEEGJHEJACAJCKHHFBAAGLJABGCEFCELELFDCIGIJHLEBLKGEBGCJAACBCEGHHKIIDJHDEBJGJGFCHKLGACGKIBEAFHLLLCGKIBLHHIHJEHALIIFCFFKFKAGKIFLKCEFIHDKKCLGFLEFLBIHAJFHKLGFBABIIGGCACFDGDJCLHDLBCCAJCDBLGCFIGLGIEBJBFAIIFJEAFFIIEIKGEC
