# Supplementary material for: An Integer Programming Formulation of the Minimum Common String Partition Problem
Source: PLoS One. 2015 Jul 2;10(7):e0130266. doi: 10.1371/journal.pone.0130266 (PMC4489654; doi:10.1371/journal.pone.0130266)
Supplement: S5 Dataset — The compressed folder contains 7 files each consisting an instance of lengths from 800 to 2000. (TGZ) [file pone.0130266.s005.tgz › 800_1]

CTGTTTGCCTGGTGCCTAACACCAGCTTCTTCGAGATGGGCTTATCGACGCCATGAGAGAAATAAGGGCGCGTGATTAACCCGCTAAGGTTCATATTATGTGGTCCTAGTTTTGGCTTTGAGATGCAACGGGATCTGAGTAGCAGCCTTAACATACAATCTCCTACCTGCAGCAGGGGTTTGTCGCCCATAGGACGTTCAGTTGGGCGATATGCAATATTCGTGATATTAGCTAGTATCTAGATCTGACGTGCTTAGTTTATGCACGTGGACAAGGGGAGTTGCTGTGAGCTGGTACGACAGGCGCAACTTTTTTAGCTATCAGCATGGAACTCGGCTCTAGGCTGATACCGCTCCTAGATCCCCGTTAGCGTCTTTTATATGTATGGCCATCTGAATTAGTGGATCCCTCTCCTGCTCCGCAATGTTCTTGCGATACAATGGACCCACGACCAGACCGTCACTCCTATGCCATACAACTGGCCGACGAAAGATGGTTGTATCGCATCCGCTTACTTAACGTTCCGGCCCATGGGAGGGGGCAGATCATCGCTTCTTGCTGCTATGGTACCATGAATTTTATCGTTAGACGATTGGCTTTGAGCTGTCCGTAACGACATGAGCGTGATAGGTGCCGGTCATCAAAGCAGGGCATTGCCACGTGCCCCTGCTGAATGACTAGCGGGTTCCCCCTAACGTGGTCCACACCTCTTGATTGAAGGGACGGTACTAGGGTGTCTATTAGCTGGAGACACTATCCAAGTTGTTGTCATTCAGGAACATGGTACGCGAAAGGACCTT
TCCGGTCGACAACGTAGTAGCTGTCGCTCCCTGTAGATTTGACATGTTGACCAATTGCATGCGCCTAAGCCTTCGAATAGAACCATGGTCCAGTATGGGTGGTTTAAGCGACATAGGCGCGAATCGGACTGGCTCCATCGTCGCTGAAGTAGGGACATAAATTTTTGATACTGGTTTTGGGTAAAGGAAACTACTACCCAATAGTCTCTGGTAGTCGCAGTCACTCTTTTCTATTTCATGCACCTATCTTAGAATGACGTACGATCCAAAATCGTATATTTGTTCTGTCTCACAGGTTTTCTCTCGAAAGCAACGCGCTCCTAGAGGAGTCCCGGTCCGAAAGGGAGTATGCTCGTACTGATCGCTACAACGAGTATACGAAAGGTGGAGATCCCTCGGTAGATATAATGTCATGCCCACATAACGGTTACATGTGAACGCAATAGCAGAGTTGTCCTGTTCGGCTTCCTGACCATAGGGGGTGCTCCGGCCGATTGTCTACTGCAAAGGGGTAGTCTATGAGCTTCCGACGGCTTCCGAGCAACGTTGGATGACAGGCAACTTGTGGTGATAACTAATCCCTGCATCTACGGTATTTTTTAGTGTCGTCTCGATCGTGCGTTACGGGTCGCTTTACCGCAAGGTGCGTTTTGCGCTCGCCATCGTACCTACTCTGCACGGATTGCAAGTGCATGTGTAGAGGGTCATGGTGCGCCGCACACCTGGCGTGTTATACCAGACATGGGAGCGTAAGTCCTTGGCTTGGGGAACTGCGTTGGTAACCGCTCCACTTATCCCCT
