# Supplementary material for: An Integer Programming Formulation of the Minimum Common String Partition Problem
Source: PLoS One. 2015 Jul 2;10(7):e0130266. doi: 10.1371/journal.pone.0130266 (PMC4489654; doi:10.1371/journal.pone.0130266)
Supplement: S6 Dataset — The text file contains 10 instances in pair for Real dataset. (TXT) [file pone.0130266.s006.txt]

gagaccattgcaagaatggcgggtacaacagaagatgtggcatatcatgattgtcatgttggtggccaaagatttttattgcgagccccttggttgcttatcactttgtgtgcgggacttgtcagcgcttctgtaatggcttattttcaaaaaatttcgccagcgcttttagcaatggtgatcttctttatccctctggttaatgggctttctgggaatgtcggggtacagtgtagcacgattcttgttcgt
cggaccgatttgcgacttcccgttgagtggttaggttttttgtctgttattccctcagcagacctttaataaactttcagagttactagttcacaggggcaagcaactaatatctgaccctctagtgaggcgacctctgggtcttttttttctaggggatctaatgcagttgtggtagggcggacgatgtgtgtaagcgggtgggttcttttaatacaatgaggttcttgaagcattattattcggttcgac
ccagataaaattgaggcgtcttttggaatggctgcagtagttaccggcgggcgcatttttgtagaaaatactcatgaccgccatctgattccctttcttaaaaccttaaggtctataggaggagggttctcagtgcacgaaaacggaatcgaattcttttataacgaaccattaaaaggtggtgttgtattagaaaccgatgtacatcctggattccttacagattggcaacaacctttttcagttcttctctctcaggcagaaggatcttctgtgattcatgaaaccgtgcatgagaatcggctagggtatttacgcggtttacagcaaatgggagcgaattgcgagctgttctaccagtgtttaagctcaaaggcttgtcgttatgcaaccggaaattttccccacagtgctgtcattcacggagcgacaccattgaaagcttctgaactggttattcccgatttgcgcgcaggatttgcttatg
tgacatagggttaggatagttgattactttcctatatactgtctacgtattgctgaatgatttctggttgtggctactccgccgtgaggagattacaaagcaccgcgaaccctctcacagtcgtagtggtaccagagttattggatattggacgacgtctcctccatataaacacacgagtgatgaacaatgagatttcgcggtcttccctcggcatgttttcagatcgcttatcctgcaccacggaaagcgctaagacatcgtgcgtaattacatgtcaatatatactaccatatatagaatgtgttacgctctgaatcgcactatttgcgtatccgatcggtattaacggttagattctgccaattgttggtggagaacgcagtgtcttctcggcatgaaaacgggcgaaaataacacggtctagtccggtattagaactggttttcggagagagcgcgtcagtacaatggtctttaatttcatg
taacacatgcaagtcgaacgaagtcttcggacttagtggcagacgggtgagtaacgcgtgggaacctaccctttggtacggaacaacagttggaaacgactgctaataccgtatgagccctacgggggaaagatttatcgccaaaggatgggcccgcgttggattagctagttggtggggtaaaagcctaccaaggcgacgatccatagctggtctgagaggatgatcagccacactgggactgagacacggcccagactcctacgggaggcagcagtggggaatattggacaatgggggcaaccctgatccagccatgccgcgtgagtgatgaaggccctagggttgtaaagctctttcagc
cgcaggtaacgcgagtaggcgccgatcctgagcccggggacatcagccgggtaacaggcgccgcacccctggtacatgtacctacacagagcatgggagaaagttgaagggcgatgtaaatagggatccggttcccacgacgcatcgactttctcagaagttaaagacgggtcgacgcagtaacgggggggaagacgtacagtcaaaagctaaaattggctggcgtatagcagggcgtagatatgggagatgacctgtttggctacgagtctgcgggtggtaaccacatcggtaacacaggcgctgtatgggtcataagctgagaaccaataccttatcaccatgggttctatggtgtactcg
atcgatggtcaaccctatgtgattttgcaaaacgattttgttaaaccagggaaggggcaggctttcaatcggatcaaggttaaaaattttttaaccgggcgtgttatagaaaaaacatttaaatctggagagtcaatagaaactgctgatgtgcgggaacagcagatgcgtcttttgtacacggatcaagaaggcgctacttttatggacgatgagactttcgagcaagagaagattttttgggataaattggaaaacgtccggcagtggttgttagaagatacgatttacactcttattctttacaacggggaagtgatttccatcgagcctccgatctttatggagttgtccattgcggagactgctcctggagttcgtggagataccgcatcgggacgagtgttgaaacctgctacaacaaacaccggggcaaaaattatggtccctattttcattgaggaaggtgaagttgtaaaggtggatacgcggacagggagttatgagtctagg
tagaggtcgaaagttagttcgctgagctattaggcacttcaagcggcctacgtgaaacgattcgttaaacacggacggctggcaacggaagtgcattagcgaagggcactagggggcgagtttttatttattagattgtctgagcttagagggtaacgaggagatagtaagcagaataaacctgcttacagggtcgtgcatatatagcagtattgtctgcgcgcgtaattgtctgtgtaacggctattgatacccgtattcagatactgcgttagatactaataatgcagaatctatattacaagataatgataacagggttaaaatggcagtacagatttcgaatatatgataagaagcacgactagagtgtttggttacaacgatcaggttctgagatggctcgaacgcgtttcgcctcttgatataagagaattatgtagagggaatgatatattttggcgcatggttgactcaaccgaccggaaaacttggctcggggtctgtcgtcgc
ctggcggcaggcttaacacatgcaagtcgaacgaagtcttcggacttagtggcagacgggtgagtaacgcgtgggaacctaccctttggtacggaacaacagttggaaacgactgctaataccgtatgagccctacgggggaaagatttatcgccaaaggatgggcccgcgttggattagctagttggtggggtaaaagcctaccaaggcgacgatccatagctggtctgagaggatgatcagccacactgggactgagacacggcccagactcctacgggaggcagcagtggggaatattggacaatgggggcaaccctgatccagccatgccgcgtgagtgatgaaggccctagggttgtaaagctctttcagcgaggaggataatgacgttctcgcagaagaagccccggctaacttcgtgccagcagccgcggtaattccgaagggggctagcgttgttcggaatcactgggccgtaagcgcacgtaggcggacttttaagtcaggggtgaaatcccggggtaaccccggactgctttgaactggaagtctgaat
aggcaaagaacgtactgtacggccaataagtactagaggtggtcgagagtgtagatacaagggttgacccatggttacggagaaaccctgcggggggaggtacggtcccctagcgcttgaccaccggcaggcagagccacaaccatgcgaacgggtaagggatgtaagtgggtgttgttcttaagtaggtgccaggttgacagaaggcggaggacaaaagtgggcggccttctcctaagaatcatgtagttaaacgcacgcccacggcgttgccagaccttttagctcgtgtggacagaagagatgaggcgcgtctgccatgttattggtggcagaaacaggcacgtcaagctcgcacacggaggatgctgcagctaggcgaccagggcttttagggccgctacctagtgtagagcctcgggtaccttctattcgcagatgcctggtagcgaaacatgcgtaatatcgagggtacaagcgaatacgaaggtcaccggcccatctgagcacccaatgatcagagggttggagtcccttctgtgccatggaggacgggcct
gacgctggcggcaggcttaacacatgcaagtcgaacgaagtcttcggacttagtggcagacgggtgagtaacgcgtgggaacctaccctttggtacggaacaacagttggaaacgactgctaataccgtatgagccctacgggggaaagatttatcgccaaaggatgggcccgcgttggattagctagttggtggggtaaaagcctaccaaggcgacgatccatagctggtctgagaggatgatcagccacactgggactgagacacggcccagactcctacgggaggcagcagtggggaatattggacaatgggggcaaccctgatccagccatgccgcgtgagtgatgaaggccctagggttgtaaagctctttcagcgaggaggataatgacgttactcgcagaagaaccccggctaacttcgtgccacaccgcggtataccaagggg
tgacgaatgtgtgacccccggtccgcccgtctggtaaccatcaactatataggagaaggactgctcgggagttagggcgcgggtccgataaaacaggcaggtcaacgggcaatcgtcaaaaggtgcatctgacctagtaactggttagagcgtctaaagtggcccgtcgaatgaaggagtaagtatgtaacgagagatgttggagtggcgcagcgcgccacttcttttcgctaaactatagcgtccgtacgcgcagtataagacacggagcagtccggcaaaaaggagacgacgccacgaacccctccccgtgaacgtaaggagagcatgggcgctggccggcggtgtgcgtacagcatattcgcgcccggcaacgggaggtacacgagatggacttagccggccggtagttgccgagacgtacgaataataggttaaggacgagtgtatt
cgctggcggcaggcttaacacatgcaagtcgaacgaagtcttcggacttagtggcagacgggtgagtaacgcgtgggaacctaccctttggtacggaacaacagttggaaacgactgctaataccgtatgagccctacgggggaaagatttatcgccaaaggatgggcccgcgttggattagctagttggtggggtaaaagcctaccaaggcgacgatccatagctggtctgagaggatgatcagccacactgggactgagacacggcccagactcctacgggaggcagcagtggggaatattggacaatgggggcaaccctgatccagccatgccgcgtgagtgatgaaggccctagggttgtaaagctctttcagcgaggaggataatgacgttctcgcagaagaagccccggctaacttcgtgccagcagcccgcggtaatacaaagggggctag
gatggtctgccgtagattctaagctcgaattaatcagtcccgccgcttttttggctcttaccggtaaaccggaacgtaaaagcagagcgctagaaagtacacaaccctgcggtggcgagagtgaaggtgtagaccgttatcttcggatggataagtggcgagaggtgtggcgatgaaagataccatccatagggcagcttgcagaaggtgcggtcgccacggaaagttcaaaggaagcctcaggtgggataactcactgtgtaggggccagacgaccagcagcgaagaagtccggcctacccaccagaaacgaggggccccaagaactggattcggtcgagagtcgtcgcggagacacgggaagcatttattccgagcgttgacgttcgacaccaattatgacggggggcgcctcccctgatggaggtagaatggcgtaggatcccggcaggcggcaa
cggcaggcttaacacatgcaagtcgaacgaagtcttcggacttagtggcagacgggtgagtaacgcgtgggaacctaccctttggtacggaacaacagttggaaacgactgctaataccgtatgagccctacgggggaaagatttatcgccaaaggatgggcccgcgttggattagctagttggtggggtaaaagcctaccaaggcgacgatccatagctggtctgagaggatgatcagccacactgggactgagacacggcccagactcctacgggaggcagcagtggggaatattggacaatgggggcaaccctgatccagccatgccgcgtgagtgatgaaggccctagggttgtaaagctctttcagcgaggaggataatgacgttctcgcagaagaagccccggctacttcgtgccagcagcccgcgg
acgatggcacccagtttggggtacggggcagttgtgaccgaacggaagctcgagagcgcgtggcggccgcgcgtggtggcgtagttcagcaccgaagggccccgctaccatcccgggcgctgagagggcgacgatacagtgtcgaaactcaagctgaggattggagtatactcagcctggtttcaggggacgggcaagtcagctttatgaaatacttgagactatgggccacggaatgtctgcatcggcccaccgcacggaccagggtaagacatgtaaaacaagatcataatcaagtactggtgaacctgttcctctcatcggattaggaggggtaacaaatccagacgttataacctcagggcaccgagatggtggatggagtagtgataacccgcacggaaaagcctcgaacactgtgagtgcgctgcag
agacgctggcggcaggcttaacacatgcaagtcgaacgaagtcttcggacttagtggcagacgggtgagtaacgcgtgggaacctaccctttggtacggaacaacagttggaaacgactgctaataccgtatgagccctacgggggaaagatttatcgccaaaggatgggcccgcgttggattagctagttggtggggtaaaagcctaccaaggcgacgatccatagctggtctgagaggatgatcagccacactgggactgagacacggcccagactcctacgggaggcagcagtggggaatattggacaatgggggcaaccctgatccagccatgccgcgtgagtgatgaaggccctagggttgtaaagctctttcagcgaggaggataatgacgttactcgcagaagaagccccggctaacttcgtgccncagccgcggtaattccgaagggggctagcgttgtt
ctaccccggagcgtttcgaaagacggggtaaggcatagggtacgagttcgtcgaagcaaagtgtcgatgtcgaaaatgtatagtgagacagcggcctgacaccccaataacactcttgggaggggccaanggttcggaagggtgactcgttcagcaccgtatgcgatcgaaggtgccgtgctgagactaggcctggcagccccggtaccaaacatggtgtgtgccggcggctgtaacaagtccgagtgaatgcattaatcgagccggagtaagggagcacgggtgctatatatctagatttcgctccatgaagcgcgcacgagttgttatagaggggagagtgggtgaaacaaagccacgaggcacgatttggtggcggtacgccactcggacacgcatcagacaagcgcacggaaattccacaacgggactctcggttggcacgtattgttctgaatggggccacca
gacgctggcggcaggcctaacacatgcaagtcgagcgagaccttcgggtctagcggcggacgggtgagtaacgcgtgggaacgtgcccttctctacggaatagtcccgggaaactgggtttaataccgtatacgcccttcgggggaaagatttatcgggagaaggatcggcccgcgttagattaggtagttggtggggtaatggcctaccaagcctacgatctatagctggtttgagaggatgatcagccacactgggactgagacacggcccagactcctacgggaggcancagtggggaatcttagacaatgggggcaaccctgatctagccatgccgcgtgagtgatgaaggccttagggtcgtaaagctctttcgctggggaagatatgactgtacccagtaagaaccccggctaactccgtgccagcaccgcggtataccgaggg
tggtcgtgatatttgatgtgaaaggagcgnagtgaagggaagacgtatccatatatctcccccgagagggagccggcaacgctcggcacgctgtgcgccgtccgcgatgtgaggccgcctcgcagcagaggcgggtcgaagtcccatgattgtcctctagctcatcgtggtgagtgatcgcccgccatagctccgcccactgaaggcatcagtgaatcagttcggttgatgaaggtggcagaactgctgaagacaattgatttcaagagcccgatactagagggaggcggcacgcgctcagagcagctgcgcggcggcccgtttgcttgaagaaaatcttagcagctctgcaacggggcctttacaaaaagggccgagagtagcgtggactactgaaggttaatggcgagggagtgcctgcgccacggtatccagtgaaatgatcgagat
gacgctggcggcaggcttaacacatgcaagtcgaacgaagtcttcggacttagtggcagacgggtgagtaacgcgtgggaacctaccctttggtacggaacaacagttggaaacgactgctaataccgtatgagccctacgggggaaagatttatcgccaaaggatgggcccgcgttggattagctagttggtggggtaaaagcctaccaaggcgacgatccatagctggtctgagaggatgatcagccacactgggactgagacacggcccagactcctacgggaggcagcagtggggaatattggacaatgggggcaaccctgatccagccatgccgcgtgagtgatgaaggccctagggttgtaaagctctttcagcgaggaggataatgacgttac
tgcgtgggaaacgtgagcgaaccgcgaaaacaagatggcaggctgcactcgggtaaaggtgtagggacaccgaaaaaacgatcacttgtatacttttggaggagcggagttgaccgcctacgcgattccaattcatggacgcaggactggtagcggggtgggcttgagggaaggctttaagatcaggatgaggatcccatagtaacattcgcacatacagtatgattgcctgccgatcggctgtgcccgctcgcacactggtgaactgcggtctgagtgaggagaccttaactcgccggcgcacagatgccagaggggcttgagtctgcaagtgacaaaagagtcaagtcgaaagccaccgaaaattttggccggggagacgggctcgacctgatgtcag
cggcaggcttaacacatgcaagtcgaacgaagtcttcggacttagtggcagacgggtgagtaacgcgtgggaacctaccctttggtacggaacaacagttggaaacgactgctaataccgtatgagccctacgggggaaagatttatcgccaaaggatgggcccgcgttggattagctagttggtggggtaaaagcctaccaaggcgacgatccatagctggtctgagaggatgatcagccacactgggactgagacacggcccagactcctacgggaggcagcagtggggaatattggacaatgggggcaaccctgatccagccatgccgcgtgagtgatgaaggccctagggttgtaaagctctttcagcgaggaggataatgacgttctcgcagaagaagccccggctacttcgtgccagcagccgcggtataccaagggggctag
ctggggctcgcccgtgacagtcaccaacggaaggtgaatgaagctaccaaagcttagggcctccagcataaattacgctacagcgcgcgggcgtaacgaggtttgagcagcctaggcacagtgtaggtgacgggggacttagctattatttcctcttatcggagcaagagcgatttgaaatgcgagaaaggggaggggtccggaagcgcgaaccgccacatccatcggggaataacagtgagccgatgctggtacctctctccccaagccggcacccacagctgtcgaatggagtagcgttggggagtctaatgggctactgacgtgagggattgctagatacaagcggaggcatgcccactaaccgacaatcaataactgaggatagcacaggtagtctggggtcgggactgcaactataggtaggccgctcgagatattgcggaggg
gacgctggcggcaggcttaacacatgcaagtcgaacgaagtcttcggacttagtggcagacgggtgagtaacgcgtgggaacctaccctttggtacggaacaacagttggaaacgactgctaataccgtatgagccctacgggggaaagatttatcgccaaaggatgggcccgcgttggattagctagttggtggggtaaaagcctaccaaggcgacgatccatagctggtctgagaggatgatcagccacactgggactgagacacggcccagactcctacgggaggcagcagtggggaatattggacaatgggggcaaccctgatccagccatgccgcgtgagtgatgaaggccctagggttgtaaagctctttcagcgaggaggataatgacgttactcgcagaagaagccccggctaacttcgtgccagcagccgcggtaatacgaagggggctagcgttgttcggaatcactgggcgtaaagcgcacgtaggcggacttttaagtcaggggtgaaatcccggggctnaaccccgnactgctttgatctggaagtctgagtccaaaaaggtgagt
cgatgatgcaagtcggcggagagcgagggatgtagtgagtaagctgcaacacaccccccccggttgatcaatatacgacagcactcttctctaggcggtaatcgaggtaattcaacgaccgagtggggacgcttatataaggggggtagtgcggcaaggaggagctagtgccggaagtggtagtgcccgacatgacgcctgccgggaatgggtgcgaggcgtgaggaattagcntcgaacccgtcaagattttgctaggggaggtactggaggagacgatcacagctgcaggagnaaagacacaaagatattctgcgggagtcacagcaaaggttagcgtcgagcaaccgaggacgtacagagactcggacttacatccattaggggcgcgaggataagcaacactgattatgtaaggcgtccacagctgaataacagcggcgatttgtttcgtcttgcatacccgctgagggtttttctcaacgcgtctatcgagaactgacctaatgtcgcagcaatggcccgtagtgtgagcctcgcgccgtggaggaccgagcccgatggggctgcaccggatta
agacgctggcggcaggcttaacacatgcaagtcgaacgaagtcttcggacttagtggcagacgggtgagtaacgcgtgggaacctaccctttggtacggaacaacagttggaaacgactgctaataccgtatgagccctacgggggaaagatttatcgccaaaggatgggcccgcgttggattagctagttggtggggtaaaagcctaccaaggcgacgatccatagctggtctgagaggatgatcagccacactgggactgagacacggcccagactcctacgggaggcagcagtggggaatattggacaatgggggcaaccctgatccagccatgccgcgtgagtgatgaaggccctagggttgtaaagctctttcagcgaggaggataatgacgttctcgcagaagaagccccggctacttcgtgccagcagcccgcggtaatccgaagggggct
tgtatggtaaggatttgcagcgtacgggtcgcccggagtttccgtcaaccgaatggctagaaaatgacagctggcggtacacacctgctggtggacggagcaggtgaaaggacgagttggtggtgaggacaagtgagcacagaacaggacccgacgtccaacgcacgaggacaagtaattgagttagcgtcattcataagcttattccacagcggagctccggctgtcctaaataaaaactcattgcgtagcggggagggcctcaagccggtctagcgcgggggtcgattggctgtcacatctcgcgtgtgggggctgcccctcggcgcacacatgatacggtcgggggccatggtgcacgctaagggctaggaaaccgcacacaaagtggggccgtcagggcaccatcggtacaaaagggagcgacacaaatatctctagatctctggtgaaaaagt
gctggcggcaggcttaacacatgcaagtcgaacgaagtcttcggacttagtggcagacgggtgagtaacgcgtgggaacctaccctttggtacggaacaacagttggaaacgactgctaataccgtatgagccctacgggggaaagatttatcgccaaaggatgggcccgcgttggattagctagttggtggggtaaaagcctaccaaggcgacgatccatagctggtctgagaggatgatcagccacactgggactgagacacggcccagactcctacgggaggcagcagtggggaatattggacaatgggggcaaccctgatccagccatgccgcgtgagtgatgaaggccctagggttgtaaagctctttcagcgaggaggataatgacgttactcgcagaagaagccccggctaacttcgtgccagcagcccgcggtaatacgaagggggctagccgttgttcggaatactgggcgtaaagcgcacgtaggcggacttttaagtca
ggagccttgctggcactggaccgccaaccaaagagcgtgaggttgctcttgataacttgagatcgccaacaaggctataagtgtaacaaaccggggcgaggaatcgacaagaaagctaggagtaaaggcgcattcgggtacgattcttactggcgagaggtttgaacgtccgtggggaaagcgagctgccactatcacgcatagacggtgaatgcggaggtcggtctacgcctccacgggggaccacaaaaaggggaattagggaaagtttgcccacggttgtcgacatcggatgaagcatgcaccgatggctgagaccgcaattttggatatgcctgcggggagtgatggtgagcttggccactcagcgaccagcttgactatgcgcccggaagacccgcgtaaggggaactaatgctgggatcaccactgggcgcaaggcttggctcttattggcaatctgcggagcgatcctccctattcgggagacggaggtgaagcacaaaatgt
