# Supplementary material for: An Integer Programming Formulation of the Minimum Common String Partition Problem
Source: PLoS One. 2015 Jul 2;10(7):e0130266. doi: 10.1371/journal.pone.0130266 (PMC4489654; doi:10.1371/journal.pone.0130266)
Supplement: S7 Dataset — The text file contains an instance of length 3000. (TXT) [file pone.0130266.s007.txt]

ADAABBBBCBACCDCAABADCCBDADDABBBDCACBAACCCDCBBCCCACBCCBAACDDBDBCDADACDDDDBCBAADCDDCBCCBBCCACDCDCDBCCCABBABADACDDADACBACCACCACABDDDDDBCCDBDCBADDADACCBBADAACBCBBBACCDBDCDCDDADCBCDACBACCACBCCBCDCDBDACBCACDABCCCBDDAAADBAAABBBACBDCADDDBCBBCACBDBDDDBCBCAABBBBBCDAAACCBAABCCCDBACDCBCBACCDADDABDBACABBABDCBCDCBACCCDBCCCCCABBBBCBDADDADAABAABCDBDABABBDAADAACDADDBCCBCAADCABDBCADBCBCADDBDAACBBADCBAAACCDABBBABDDCACCBCBAADAADDBDACCCBBBBCBCABCCAADBDADBDCDCABBCDAACAAAABAAACDDBBDBCAABBDBABCCDABDCABBBBBCABBBDBCCDBACDCBBDCBDACBDDBCACCADDCBCCAAAAACCBDDAACCADBBBAAACACCBDCDDABADACDDADBDADDCADCDBDCDCAAACCDCDCDACDBAADDCBDDBDCBCACACCDCCDDDDCBCBABAABCBDBAAABCBCDAACADDABBAADCACADCCDDDBDAADABDCACADBADACDDCCBBCDCBACDCDDCDBBDACDDCCADBBDCDACACDCCBCABBCBACCCCDCBCACDCBBCCCABCBDCDBACBAABCACBCDADAACCDADADBDBACADABABDCCCBCCBCDCCADBBCABBACBCDCADCBACBCABAABDAACAAAAADDDCCBBDCDACCADCADDDDBDCBACBADDADAAABBADAADCBBCCCDBBABACCDDBACCDABCDABDDAACBBDBABBBDDBDBAABADBBACBCDADCBDCACABBDCCCDCBCBDCDCDDBBBACBCDDBBDCDADABBDABCCDBABCACDCACCBBCCDCBDACDCBCDADADABAABCCDBBABAACDDDDAADCCBABBCDCBDDDCACCDDBBDDDCBACDBAABACAACBCDCACAAACCBABABCBADAACCCBDDDCADCCDCBCBBCBDCCCCBAAACBBBAADDBBDDBBDCDACDCDBBAACDDBBAAABCADCBAADDCAAABDBABDACBCCCBABACCCDADBCABBDBDABCACCADDDABACABCADCADBBDBAADCADDBBADCCBCABBAADBDDBBAAABAADCDCACBDADADDDAADDBBDDCDDBBBCADAADBADBCAADBCBAACCACCAADDCBBBBDDCBCAADABBBCACCDCACCBCBBDBCCABCBBACBABCDCBAADDAACCCBBABCDBCBBCBCCBDAADADADABDDACDAABBCCDBDBDBDDDDBDDAAABADDDADCBBCACBBCABDBBCABBABBDCCCBCDDCACCBBBDACCBAACACDAACDDDAABACDADCABDCDDBCDDCBBCBCCBAABBBBDCCBCDBDDBDAAABDCAADCBCCCDBBDDAABCCBABAADBCDCAACDBDAAABCABBBACBDDBCBCACACCCBCBACBBCCDAADADCACABBDCDCDAACACDDBCAADADBCCCABDCBBBAABACBAABBACCCBACBDBAAACCBCADDCCDBACAABBABABAACCDBAABDAADABADDDADACACADBADBDDDAACDADACCCADBDBADDDCBACBABAACCCCCBBAADACBBACACAACCABDBBDCBDDBAACBCBBBCBABADABADADBCBABACDCCBDBDCBDBCDCDDBDACBCBCDCCDAADDDACBCBBDBBBDBCCACCAAAACBABDACBCCABDCACBBBAADAABBCACDAADCABACABAAADCACDBDBBABCDADABADDDBCABAACDCAADADBBADBDDBADCBACCCADBBBCCCAAACBCDCBDDBADCDDCBBCBABBABDBBBABDCCDCAAADACBAABCDDABADADCBDCDCACCABACBADBDBADABABABABCDADBACACBCADCBACADACACACDBDDDCBCBCCDBDDACDADDBBCDACDBACBADCADBACDCBBBABCACDBCBADABDDBDDACDBDDBBBCDCCACCBBBCCABDADAACBBBBADCBDDDACDBDCADBDCCCDABAAAADBADADDBACDCDBAACBBBCBBCABBCCAAABBCDDABDCBBCBBDDBDCCBADDBBDDADAAACCADADCBABAADCAAABADCBCDAACDCADCDCDBAADACDBACCDCACBBCBACBBDCABCBCCBDDDAACBAACCADAADCCDCADBADACBDDDBDBCDBDBABABDDBDBABCBABDBCCBBCABBDABAADCBABDBDABAABBBABBCBCCCDDADCDDDADDBDABCCADBDBAADAACCBBCDABBABBDCABCBCDBDAACACBDADBCBDDADCABBBDCADCAACDBDBDABCBDCADDABBCDCACCABBDBAADDAADAACBABCBDBDDCDAACADCBDBBBADBBADDCBDDDCDDBADACDACCDCBABDCACBBCCDCCABDCCABBDBDDCCBCBADADDABDAAADAACCBAAADAABBDBBCCBCADBCBBBBABDDBABBADBBDCDBCDCCBACADCCADBCBADDCCDBDCACAAABAAAADCBDDACBABBBCDAADADABDCBACADBAABCDCACBBAADABACAACABBDCAACDAABABAACBAACDBDCBCABBBACDAACDCACBDBBADDBCDCBBCCBADBBBBBBDDDDDABDDBACDBDABDBDBDCBDDDCCBACDBCCACBDCCBCACAAADCDADDCACAADAACAAADDABCCCBADDBAAABBABACCCBCCCBCBCCCCABCADBCAADBCBDABAAABBDDBBCCBAADBCCCABBCBABDCCABCADBCCDABADCDACDCAADDAA
BCBADCBBDBDCDDBCCDDABACDBCCBCABACCCDACCBAADABDBDCCADCBDABACCCDDDCDADDDDDCDDAABACCADCCADBCBCDDADDCDABCAABABCADBDCCCCCCCBACCCCBCABADBBACCABCBCABCBCACDDCDDCBDABAABAABCCDABDACCCBCBADABBBDADCACDCCCCBDACDDDDDBBBABBBBDCDDADBCACCBDBCCBBCBABBDBBADBDDDADACDADCCDACDCCBCDCADABBABADDBCCDCCCBDADAABBDDCCCACACDAADBCCADCBABBADBBCCADCCCDDBBACCCDBCBBDADABACDDBACCDBCCDBDBDBDACADAADBCCACAABBACADBCDDADBCCCCABDBDABABABCCCDCCAAABBDDCBCBBABDBCACBBABADDBCBDACBADDBDABBCACBBACCDAADCCCADCBBAABAAABABDBABABAADAACDBCBACDCADDCDAAADDCCCDCCABABCCCCBCBBDCCCCDDACCADACDCCDDCDACADBBBAADBACDCCDABCBCBCDBACBDADBBDBCBDCBDCABACBBCAADCCCADDACACABCCBCDDBCDACDDCAADDCDAADBBBABBACCCDDAADABBDDADBABBBBAABCAABCCCAAACDBACDADDACACDDCCCBBAACCABCDBBADBAAAADABADBAADABABCDCBCABDCBDCDBDBACDABCDCBCDABDCBBABABBACCABCBACBDACADCCBCDCDCCBDCCBDCABAABCCDADABACBBDAACAADCCAABCCCADABDAABCCCCCCDDAAACBDACABBCADBCDBBACBBBDBDAAAAADAAACCDBCDDDABBACADBCDBBAABDDCCAADADBDABDBDADACDBBCABCCDDABBAABBDCBCBBDABCCCABACCACDDDCACBADBBDBADBCCCBCADBDDDDBDDDDDCCCBABADCBDCAAACACABCBDBCBCADBBCDBCBAAAADDBCDBBBDDDCBAACABCABCDAACCBABAACADDDBBDBDCCCACCDBCDDDADBADDDCCADAAAACDACBBCADADAABABBABACADDCACBDDBBBBBABADBCDADDDCDBBCDBDDAADCCADDDCCCBBCBBBCBBADCBBBCCDAABCADACDCCCBABBCCACDBCABBCABBABDACAAACABBCAAADCBDCDACCBDADACABCBACCCBADABBCCCBBABCCAADDBDAACDDCAADBAADABCABADBCACCCDBCCDBBADAAABDBBBABDACDBDCCABBBABDBAADACCABAAABCDBBADABCDCCDADCDDBDBDABBBDCADDCABBBADABCDBCBDDDCDBBBCABADAABCCDCCBCAACDCABCAABBABCACCABDBDDCCCABCDCDDBBCDBCABDDCBBBBCABDBBBBDCDBDAAACBCAABDDDACAAABDABBAACACACCCBCABDCBCBBABCBCDACBBBBCCCBDBDDDABDBCCDCACACCCDBACACDBBADADDABAAABDCBCCDBADCBACCAAADBDCDADBBBDBCBBAADBCCABDBCBDACBDACBDCDDBBBCDBACDADDACAACCABBABACACCCCDBAACAADDCAAABADCAABCAADACCBDAACCCBCCDCCAAADBDDBBDAAACACABDBACBAADABBCADDDBADBBCBBCDCAACDABCCACBACAACAAADCBAACADACCBADACCADDCDBADDDBDDBADDBCADDDBABDCBABBABCCBADCBADDDADBADBDDACBBCACDBABCDBABCCAABDBBDCBBDAADCADDBDABCDDDBBCBCAABCDDCAACDABADABAABAACDCDDCBBCCCBDCDCBCCBDACCAABDCAACBCACCCBCDDCDDACBADCBDAAABCABAADBDBBABAACCBBDCDCADDDAADBCBDBBABDDCACACCACCDADBABDCCAADDBCCCBCABDBABBCBBACCBACAACDDBBABAACCADADBDCABDDCCADCCBAADABCDDCACDAABBBCBADDADCDBADBABCDBADBADBDBCCBBDADBCBBCBBDBCACAAABBADBDCADDBADDBBDBBADDDDCABCAABBACDABBBCCACADBBDBABBCCCADBCCCDBBCDDADADCCAADBDACCABBBDDCBBBACBAADBCBBCBCCCABACCABBDBBADCBCDADDCCCAADCBACBCCCBADDACBACDABAACACBDADABCBBAADADDACBBDBADCCCDBADAACABBCCADCCBDBADDBACBDDBBDADBABCBADADABADBCBACDABCADBADCDBBCCADBAACBBAACCDBBDADABCCABCDBBDBBDCDDAACACCBDDABACBBAAAACBAABCCCACCACDBCBADDDDBCBADBBCCCBCCDABCDDBAAAABCCCAACAADABCCADAACBCADCCBABCAAADCDACABAABABCDCACDCBACCDDDBCBACBABBDBAABCDDCBABBDCBDBBADADDCDDDDCACDBCDDCCCABDDBDBCBDADBCADDBACCBCCADAADDAACACBDBABDCBCBAAACCBACDACAACCABDBBCCDDDBDACAABABDAABBDBDCBDAACDBBADCDBADDAABACCBDBCADCCBBCDABBACABBDACDABCDCCCDBACDDBDCCAADCACBDBDCDBBABCABBAABBBDDBABDAADDCBDBDBDCBBDCCDABADDBCDAABBAAADADCAAABAAADBBCABDDABBDBCAABCAADBDADADDDDAACACCBDBBBDDCACCDDAABADAADCBBDABBDAADDADCDBCBCDADDBDCABDDABACDCBBACCBADBDDCAABCADCDBBBDBCCBBAACBCBABDADACACDCABCBDDDDAACCABDDCBBDBDCAAADBAAADDDCABBDB
